# Supplementary material for: LncRNA109897-JrCCR4-JrTLP1b forms a positive feedback loop to regulate walnut resistance against anthracnose caused by Colletotrichum gloeosporioides
Source: Hortic Res. 2023 May 3;10(6):uhad086. doi: 10.1093/hr/uhad086 (PMC10541558; doi:10.1093/hr/uhad086)
Supplement: Web_Material_uhad086 [file web_material_uhad086.zip]

Archive with 2 entries (2 files):
- Supplemental Figure.pdf
- Supplemental Table.pdf
